# Supplementary material for: Investigating the effects of Functional Ice (FICE) on Salmonella-food safety, microbial spoilage and quality of raw poultry thigh meat during refrigerated storage
Source: PLoS One. 2020 Jun 19;15(6):e0234781. doi: 10.1371/journal.pone.0234781 (PMC7304566; doi:10.1371/journal.pone.0234781)
Supplement: S1 Data — (ZIP) [file pone.0234781.s001.zip]

Archive with 3 entries (3 files):
- Data/FICE TRIAL Salmonella.xlsx
- Data/FICE_SHELF LIFE DATA.xlsx
- Data/FICE_Yield Data.xlsx
