# Supplementary material for: Investigating the effects of Functional Ice (FICE) on Salmonella-food safety, microbial spoilage and quality of raw poultry thigh meat during refrigerated storage
Source: PLoS One. 2020 Jun 19;15(6):e0234781. doi: 10.1371/journal.pone.0234781 (PMC7304566; doi:10.1371/journal.pone.0234781)
Supplement: S1 Data — (ZIP) [file pone.0234781.s001.zip › Data/FICE TRIAL Salmonella.xlsx]

## Sheet: FICE LOG.
Treatment	Sample Time	Trial	Fillet	log CFU/sample
Control	0	1	1	6.48287
Control	0	1	2	6.60206
Control	0	1	3	6.51851
Control	0	2	1	6.90849
Control	0	2	2	6.43136
Control	0	2	3	6.989
Control	0	3	1	6.62839
Control	0	3	2	6.71181
Control	0	3	3	6.78533
Control	12	1	1	6.27646
Control	12	1	2	6.3483
Control	12	1	3	5.92942
Control	12	2	1	6.32222
Control	12	2	2	6.41497
Control	12	2	3	6
Control	12	3	1	6.36173
Control	12	3	2	6.64836
Control	12	3	3	6.51188
Control	24	1	1	6.24304
Control	24	1	2	6.11727
Control	24	1	3	6.0607
Control	24	2	1	6.76716
Control	24	2	2	6.46982
Control	24	2	3	6.49831
Control	24	3	1	6.02119
Control	24	3	2	6.37107
Control	24	3	3	6.40654
Control	36	1	1	6.08814
Control	36	1	3	6.07188
Control	36	2	1	6.70329
Control	36	2	3	6.77452
Control	36	1	2	6.01072
Control	36	2	2	6.69461
Control	36	3	1	6.09691
Control	36	3	2	6.43933
Control	36	3	3	5.30103
Control	48	1	1	5.96379
Control	48	1	2	6.10551
Control	48	1	3	6.22401
Control	48	2	1	6.0607
Control	48	2	2	6.13033
Control	48	2	3	6.16137
Control	48	3	1	6.78176
Control	48	3	2	5.77815
Control	48	3	3	6.21748
2.5STPP	0	3	1	6.81624
2.5STPP	0	3	2	6.74036
2.5STPP	0	3	3	6.54407
2.5STPP	0	1	1	6.40226
2.5STPP	0	1	2	6.36361
2.5STPP	0	1	3	6.56996
2.5STPP	0	2	1	7.02735
2.5STPP	0	2	2	6.87506
2.5STPP	0	2	3	7.38021
2.5STPP	12	1	1	6.00647
2.5STPP	12	1	2	6.16286
2.5STPP	12	1	3	6.02531
2.5STPP	12	2	1	5.54407
2.5STPP	12	2	2	5.65321
2.5STPP	12	2	3	5
2.5STPP	12	3	1	5.47712
2.5STPP	12	3	2	5.95424
2.5STPP	12	3	3	6.30103
2.5STPP	24	1	1	5.989
2.5STPP	24	1	2	5.72428
2.5STPP	24	1	3	5.96614
2.5STPP	24	2	1	6.31175
2.5STPP	24	2	2	6.16137
2.5STPP	24	2	3	6.32222
2.5STPP	24	3	1	6.20412
2.5STPP	24	3	2	6.32222
2.5STPP	24	3	3	5.8451
2.5STPP	36	1	1	5.8293
2.5STPP	36	1	2	6.03743
2.5STPP	36	1	3	6.01072
2.5STPP	36	2	1	6.73239
2.5STPP	36	2	2	6.30103
2.5STPP	36	2	3	7.18184
2.5STPP	36	3	1	5.65321
2.5STPP	36	3	2	5.69897
2.5STPP	36	3	3	6.45484
2.5STPP	48	1	1	6.07004
2.5STPP	48	1	2	5.74429
2.5STPP	48	1	3	5.61805
2.5STPP	48	2	1	5.47712
2.5STPP	48	2	2	5.39794
2.5STPP	48	2	3	5.60206
2.5STPP	48	3	1	6.13033
2.5STPP	48	3	2	6.61805
2.5STPP	48	3	3	6.39794
5STPP	12	1	1	5.35218
5STPP	12	2	1	5.74036
5STPP	0	3	1	6.59106
5STPP	0	3	2	6.78888
5STPP	0	3	3	6.80618
5STPP	0	1	1	6.46909
5STPP	0	1	2	6.45788
5STPP	0	1	3	6.23805
5STPP	0	2	1	6.88649
5STPP	0	2	2	6.98453
5STPP	0	2	3	6.97313
5STPP	12	1	2	5.24304
5STPP	12	1	3	5.63347
5STPP	12	2	2	6
5STPP	12	2	3	6.09691
5STPP	12	3	1	5.17609
5STPP	12	3	2	5.65321
5STPP	12	3	3	6
5STPP	24	1	1	5.4843
5STPP	24	1	2	5.79239
5STPP	24	1	3	6.1383
5STPP	24	2	1	5.87506
5STPP	24	2	2	5.87506
5STPP	24	2	3	6.07918
5STPP	24	3	1	5.69897
5STPP	24	3	2	5.95424
5STPP	24	3	3	5.54407
5STPP	36	1	1	5.8893
5STPP	36	1	2	5.4624
5STPP	36	1	3	6.08814
5STPP	36	2	1	6.04139
5STPP	36	2	2	6.20412
5STPP	36	2	3	6.17609
5STPP	36	3	1	5.47712
5STPP	36	3	2	6.87506
5STPP	36	3	3	5.47712
5STPP	48	1	1	5.71181
5STPP	48	1	2	5.77815
5STPP	48	1	3	5.80956
5STPP	48	2	1	6
5STPP	48	2	2	5.65321
5STPP	48	2	3	4.69897
5STPP	48	3	1	6.53148
5STPP	48	3	2	5.17609
5STPP	48	3	3	6.4843
1SL+DA	0	3	1	7.00647
1SL+DA	0	3	2	6.60746
1SL+DA	0	3	3	6.80618
1SL+DA	0	1	1	6.2492
1SL+DA	0	1	2	6.4843
1SL+DA	0	1	3	6.5563
1SL+DA	0	2	1	7.27989
1SL+DA	0	2	2	7.41078
1SL+DA	0	2	3	7.11478
1SL+DA	12	1	1	6.2266
1SL+DA	12	1	2	6.30856
1SL+DA	12	1	3	6.31492
1SL+DA	12	2	1	6.76716
1SL+DA	12	2	2	6.20412
1SL+DA	12	2	3	6.43136
1SL+DA	12	3	1	6.29003
1SL+DA	12	3	2	6.52504
1SL+DA	12	3	3	6.07918
1SL+DA	24	1	1	6.05308
1SL+DA	24	1	2	6.31387
1SL+DA	24	1	3	6.20412
1SL+DA	24	2	1	6.51851
1SL+DA	24	2	2	6.5563
1SL+DA	24	2	3	6.76716
1SL+DA	24	3	1	6.19033
1SL+DA	24	3	2	6.25527
1SL+DA	24	3	3	6.34242
1SL+DA	36	1	2	5.76716
1SL+DA	36	2	2	6.89763
1SL+DA	36	1	1	6.04727
1SL+DA	36	1	3	6.07004
1SL+DA	36	2	1	6.49831
1SL+DA	36	2	3	6.21748
1SL+DA	36	3	1	6.66276
1SL+DA	36	3	2	5.77815
1SL+DA	36	3	3	6
1SL+DA	48	1	1	6.01072
1SL+DA	48	1	2	5.81954
1SL+DA	48	1	3	5.79588
1SL+DA	48	2	1	6.24304
1SL+DA	48	2	2	6.21748
1SL+DA	48	2	3	6.02119
1SL+DA	48	3	1	6.24304
1SL+DA	48	3	2	5.8451
1SL+DA	48	3	3	5.39794
2.5SL+DA	0	3	1	6.70329
2.5SL+DA	0	3	2	6.85126
2.5SL+DA	0	3	3	6.58546
2.5SL+DA	0	1	1	6.38739
2.5SL+DA	0	1	2	6.40909
2.5SL+DA	0	1	3	6.40993
2.5SL+DA	0	2	1	6.78533
2.5SL+DA	0	2	2	6.92942
2.5SL+DA	0	2	3	6.95424
2.5SL+DA	12	1	1	5.85431
2.5SL+DA	12	1	2	6.00432
2.5SL+DA	12	1	3	6.23045
2.5SL+DA	12	2	1	6.09691
2.5SL+DA	12	2	2	6.26717
2.5SL+DA	12	2	3	6.37107
2.5SL+DA	12	3	1	6.04139
2.5SL+DA	12	3	2	6.0607
2.5SL+DA	12	3	3	6.16137
2.5SL+DA	24	1	1	5.89209
2.5SL+DA	24	1	2	6.1383
2.5SL+DA	24	1	3	5.87506
2.5SL+DA	24	2	1	6.56229
2.5SL+DA	24	2	2	6.40654
2.5SL+DA	24	2	3	6.34242
2.5SL+DA	24	3	1	6.14613
2.5SL+DA	24	3	2	5.65321
2.5SL+DA	24	3	3	6.49136
2.5SL+DA	36	1	1	5.76343
2.5SL+DA	36	1	2	5.90309
2.5SL+DA	36	1	3	5.97772
2.5SL+DA	36	2	1	6.36173
2.5SL+DA	36	2	2	6.44716
2.5SL+DA	36	2	3	6.57403
2.5SL+DA	36	3	1	6.39794
2.5SL+DA	36	3	2	5.54407
2.5SL+DA	36	3	3	5.97772
2.5SL+DA	48	1	1	5.66276
2.5SL+DA	48	1	2	5.75205
2.5SL+DA	48	1	3	5.74036
2.5SL+DA	48	2	1	6.37107
2.5SL+DA	48	2	2	6.23045
2.5SL+DA	48	2	3	7.32531
2.5SL+DA	48	3	1	5.65321
2.5SL+DA	48	3	2	5.17609
2.5SL+DA	48	3	3	6.35218
