# Supplementary material for: Investigating the effects of Functional Ice (FICE) on Salmonella-food safety, microbial spoilage and quality of raw poultry thigh meat during refrigerated storage
Source: PLoS One. 2020 Jun 19;15(6):e0234781. doi: 10.1371/journal.pone.0234781 (PMC7304566; doi:10.1371/journal.pone.0234781)
Supplement: S1 Data — (ZIP) [file pone.0234781.s001.zip › Data/FICE_Yield Data.xlsx]

## Sheet: Yield data
Treatment	Sampling time	Number	% weight pickup	std dev	std error
Control	0T12	45	-0.541333	0.797275	0.118851
Control	0T24	45	-0.280667	1.17915	0.175777
Control	0T36	45	0.942	1.67633	0.249892
Control	0T48	45	2.47689	2.63799	0.393248
STPP 2.5%	0T12	45	1.05911	0.915403	0.13646
STPP 2.5%	0T24	45	1.82089	0.917184	0.136726
STPP 2.5%	0T36	45	3.07178	1.18934	0.177296
STPP 2.5%	0T48	45	3.99133	1.75062	0.260967
STPP 5%	0T12	45	1.48444	0.955336	0.142413
STPP 5%	0T24	45	2.95911	1.21201	0.180675
STPP 5%	0T36	45	5.46089	1.94747	0.290311
STPP 5%	0T48	45	7.42867	3.09681	0.461646
SL - SD 1%	0T12	45	0.594222	0.762166	0.113617
SL - SD 1%	0T24	45	1.44444	0.851551	0.126942
SL - SD 1%	0T36	45	0.964222	1.25557	0.187169
SL - SD 1%	0T48	45	1.09244	2.13991	0.319
SL - SD 2.5%	0T12	45	2.79067	1.49832	0.223356
SL - SD 2.5%	0T24	45	4.48267	1.80774	0.269481
SL - SD 2.5%	0T36	45	6.87689	2.88907	0.430678
SL - SD 2.5%	0T48	45	7.65222	3.09285	0.461055
Treatment	(0-12)h	(0-24)h	(0-36)h	(0-48)h
Control	-0.54	-0.28	0.94	2.47
STPP 2.5%	1.06	1.82	3.07	3.99
STPP 5%	1.48	2.96	5.46	7.43
SL - SD 1%	0.59	0.96	1.09	1.44
SL - SD 2.5%	2.79	4.48	6.88	7.65
